# Supplementary material for: Next-generation sequencing: what are the needs in routine clinical microbiology? A survey among clinicians involved in infectious diseases practice
Source: Front Med (Lausanne). 2023 Aug 21;10:1225408. doi: 10.3389/fmed.2023.1225408 (PMC10475535; doi:10.3389/fmed.2023.1225408)
Supplement: Supplementary file 1 [file Table_1.xlsx]

## Sheet: Sheet1
	Question 4	number of clinicians	Question 5	number of clinicians	Question 6	number of clinicians	Question 7	number of clinicians
	2/3 answers	5	2/3 answers	5	2/3 answers	1	2/3 answers	2
	3/3 answers	19	3/3 answers	19	3/3 answers	23	3/3 answers	22
	Table 1.	Number of items answered by questions
	Question 4			Question 6			Question 7
	Clinician	round 1	round 2	Clinician	round 1	round 2	Clinician	round 1	round 2
	1	neurological	neurological	1	CSF	CSF	4	CSF	vertebral
		cardialogic	cardialogic		synovial fluid	prothesis/material		synovial fluid	pericardial fluid
		-	bone and joints		pericardial fluid	pericardial fluid		bone biopsy	pleural fluid
	2	neurological	neurological	4	CSF	CSF	5	synovial fluid	CSF
		fever	respiratory		synovial fluid	pericardial fluid		prothesis/material	prothesis/material
		septicaemia	septicaemia		bone biopsy	pleural fluid		vertebral biopsy	pericardial fluid
	3	neurological	neurological	5	CSF	CSF	6	synovial fluid	synovial fluid
		respiratory	respiratory		pericardial fluid	pericardial fluid		Pleural fluid	bone biopsy
		bones and joints	bones and joints		vertebral biopsy	prothesis/material		prothesis/material	prothesis/material
			cardialogic*
	*	the clinician mentionned he whished he could add a fourth item to the answer
	Table 2.	Modifications of answers between round 1 and 2
